# Supplementary material for: The Trends in Atrial Fibrillation-Related Mortality before, during, and after the COVID-19 Pandemic Peak in the United States
Source: J Clin Med. 2024 Aug 15;13(16):4813. doi: 10.3390/jcm13164813 (PMC11355373; doi:10.3390/jcm13164813)
Supplement: Supplementary file 1 [file jcm-13-04813-s001.zip]

Archive with 1 entries (1 files):
- jcm-3136038-supplementary.pdf
